# Supplementary material for: Reduced Graphene Oxide-Supported SrV4O9 Microflowers with Enhanced Electrochemical Performance for Sodium-Ion Batteries
Source: Molecules. 2024 Jun 6;29(11):2704. doi: 10.3390/molecules29112704 (PMC11173632; doi:10.3390/molecules29112704)
Supplement: Supplementary file 1 [file molecules-29-02704-s001.zip]

Archive with 1 entries (1 files):
- molecules-3031061-supplementary.pdf
